# Supplementary material for: Gut Microbiota Enterotypes Mediate the Effects of Dietary Patterns on Colorectal Neoplasm Risk in a Chinese Population
Source: Nutrients. 2023 Jun 28;15(13):2940. doi: 10.3390/nu15132940 (PMC10346730; doi:10.3390/nu15132940)
Supplement: Supplementary file 1 [file nutrients-15-02940-s001.zip]

Archive with 1 entries (1 files):
- nutrients-2442108-supplementary.pdf
